# Supplementary material for: Unsymmetrical Bisacridines’ Interactions with ABC Transporters and Their Cellular Impact on Colon LS 174T and Prostate DU 145 Cancer Cells
Source: Molecules. 2024 Nov 26;29(23):5582. doi: 10.3390/molecules29235582 (PMC11644013; doi:10.3390/molecules29235582)
Supplement: Supplementary file 1 [file molecules-29-05582-s001.zip]

Archive with 1 entries (1 files):
- molecules-3272741-supplementary.pdf
